# Supplementary material for: The Interplay of Adipokines, Body Composition and Glucose Homeostasis in Pregnant Women with a History of RYGB Operation
Source: Nutrients. 2023 May 27;15(11):2498. doi: 10.3390/nu15112498 (PMC10255888; doi:10.3390/nu15112498)
Supplement: Supplementary file 1 [file nutrients-15-02498-s001.zip]

Archive with 1 entries (1 files):
- nutrients-2355555-supplementary.pdf
